# Supplementary material for: Synthesis and Biological Evaluation of New Bis-Indolinone Derivatives Endowed with Cytotoxic Activity
Source: Molecules. 2021 Oct 16;26(20):6277. doi: 10.3390/molecules26206277 (PMC8537952; doi:10.3390/molecules26206277)
Supplement: Supplementary file 1 [file molecules-26-06277-s001.zip]

Archive with 1 entries (1 files):
- molecules-1402803-supplementary.pdf
